# Supplementary material for: Effects of seasonality and land use on the diversity, relative abundance, and distribution of mosquitoes on St. Kitts, West Indies
Source: Parasit Vectors. 2020 Nov 2;13:543. doi: 10.1186/s13071-020-04421-7 (PMC7607626; doi:10.1186/s13071-020-04421-7)
Supplement: Supplementary file 2 — Additional file 2: Table S1. Statistical and model methods. [file 13071_2020_4421_MOESM2_ESM.xlsx]

## Sheet: Sheet1
Additional File 2: Table S1. A list of main effects of all candidate models considered in analyses of land cover effects on mosquito relative abundance, sorted by dAIC from most parsimobious ("best") to least. Two variables separated by an asterisk (*) denote a full factorial interaction comprised of main effects and interaction terms, while terms separated with a colon (:) denote cases where onl…
Name	Family	Main Effects	AIC	dAIC	K	R2_conditional	R2_marginal
H12	"nbinom2"	Precip + LocalAgriculture + LocalUrban + LocalRainforest + m_trait*Mangrove	2640.4	0	22	0.695112	0.600601
H11	"nbinom2"	Precip + LocalAgriculture + LocalUrban + LocalRainforest + LocalSecondary + m_trait:Mangrove	2644.3	3.9	26	0.69257	0.599209
H9	"nbinom2"	Precip + LocalAgriculture + LocalUrban + LocalRainforest + m_trait:Mangrove	2644.3	3.9	20	0.696999	0.547533
H1	"nbinom2"	Precip + LocalAgriculture + LocalUrban + LocalRainforest + LocalMangrove + spp*Mangrove	2651.8	11.4	26	0.707767	0.575493
H5	"nbinom2"	Precip + LocalAgriculture + LocalUrban + m_trait:Mangrove	2654.9	14.5	18	0.717497	0.521249
H7	"nbinom2"	Precip + LocalAgriculture + LocalUrban + LocalSecondary + m_trait:Mangrove	2655.4	15	22	0.710746	0.528073
H8	"nbinom2"	Precip + LocalRainforest + LocalAnthropogenic + m_trait:Mangrove	2666	25.6	18	0.683196	0.54388
H10	"nbinom2"	Precip + LocalRainforest + LocalSecondary + LocalAnthropogenic + m_trait:Mangrove	2667.2	26.8	22	0.686977	0.54757
H3	"nbinom2"	Precip + LocalAgriculture + LocalUrban	2671.4	31	15	0.726188	0.416639
H6	"nbinom2"	Precip + LocalSecondary + LocalAnthropogenic + m_trait:Mangrove	2677.6	37.2	18	0.708629	0.48582
H4	"nbinom2"	Precip + LocalAnthropogenic + m_trait:Mangrove	2679	38.6	14	0.709534	0.465604
H2	"nbinom2"	Precip + LocalAnthropogenic +	2694	53.6	11	0.718795	0.362886
H12	"nbinom1"	Precip + LocalAgriculture + LocalUrban + LocalRainforest + m_trait*Mangrove	2735.4	95	22	0.360089	0.304887
H8	"nbinom1"	Precip + LocalRainforest + LocalAnthropogenic + m_trait:Mangrove	2740.5	100.1	18	0.355528	0.293669
H5	"nbinom1"	Precip + LocalAgriculture + LocalUrban + m_trait:Mangrove	2740.7	100.3	18	0.353955	0.280472
H11	"nbinom1"	Precip + LocalAgriculture + LocalUrban + LocalRainforest + LocalSecondary + m_trait:Mangrove	2741	100.6	26	0.363371	0.311099
H9	"nbinom1"	Precip + LocalAgriculture + LocalUrban + LocalRainforest + m_trait:Mangrove	2745.1	104.7	20	0.364649	0.236
H10	"nbinom1"	Precip + LocalRainforest + LocalSecondary + LocalAnthropogenic + m_trait:Mangrove	2746.1	105.7	22	0.357323	0.29966
H1	"nbinom1"	Precip + LocalAgriculture + LocalUrban + LocalRainforest + LocalMangrove + spp*Mangrove	2746.1	105.7	26	0.388513	0.320924
H4	"nbinom1"	Precip + LocalAnthropogenic + m_trait:Mangrove	2747.7	107.3	14	0.349448	0.265149
H7	"nbinom1"	Precip + LocalAgriculture + LocalUrban + LocalSecondary + m_trait:Mangrove	2748.2	107.8	22	0.352406	0.279662
H6	"nbinom1"	Precip + LocalSecondary + LocalAnthropogenic + m_trait:Mangrove	2755	114.6	18	0.347994	0.264525
H3	"nbinom1"	Precip + LocalAgriculture + LocalUrban	2764.1	123.7	15	0.359007	0.193338
H2	"nbinom1"	Precip + LocalAnthropogenic +	2767.9	127.5	11	0.364843	0.188654
H11	"poisson"	Precip + LocalAgriculture + LocalUrban + LocalRainforest + LocalSecondary + m_trait:Mangrove	16268.7	13628.3	25	0.95753	0.761579
H7	"poisson"	Precip + LocalAgriculture + LocalUrban + LocalSecondary + m_trait:Mangrove	16309.8	13669.4	21	0.956103	0.728023
H6	"poisson"	Precip + LocalSecondary + LocalAnthropogenic + m_trait:Mangrove	17322.6	14682.2	17	0.862184	0.443619
H12	"poisson"	Precip + LocalAgriculture + LocalUrban + LocalRainforest + m_trait*Mangrove	17870.2	15229.8	21	0.919901	0.791562
H9	"poisson"	Precip + LocalAgriculture + LocalUrban + LocalRainforest + m_trait:Mangrove	17888.5	15248.1	19	0.929382	0.649757
H5	"poisson"	Precip + LocalAgriculture + LocalUrban + m_trait:Mangrove	17905.9	15265.5	17	0.923098	0.740917
H8	"poisson"	Precip + LocalRainforest + LocalAnthropogenic + m_trait:Mangrove	18578.9	15938.5	17	0.849356	0.601721
H4	"poisson"	Precip + LocalAnthropogenic + m_trait:Mangrove	18654.3	16013.9	13	0.857366	0.481768
H1	"poisson"	Precip + LocalAgriculture + LocalUrban + LocalRainforest + LocalMangrove + spp*Mangrove	18786.7	16146.3	25	0.877608	0.636728
H3	"poisson"	Precip + LocalAgriculture + LocalUrban	19158.4	16518	14	0.878228	0.432879
H2	"poisson"	Precip + LocalAnthropogenic +	19694.7	17054.3	10	0.871936	0.383114
H10	"poisson"	Precip + LocalRainforest + LocalSecondary + LocalAnthropogenic + m_trait:Mangrove	*
* diagnostics are inestimable or unreliable due to convergence problems
